# Supplementary material for: Measuring Geographic Atrophy Area Using Column-Based Machine Learning Software on Spectral-Domain Optical Coherence Tomography versus Fundus Auto Fluorescence
Source: Bioengineering (Basel). 2024 Aug 19;11(8):849. doi: 10.3390/bioengineering11080849 (PMC11351153; doi:10.3390/bioengineering11080849)
Supplement: Supplementary file 1 [file bioengineering-11-00849-s001.zip]

Archive with 2 entries (2 files):
- Table S1 OCT_FAF IMAGEJ_FAF REGION FINDER.xlsx
- Table S2.pdf
