# Supplementary material for: Measuring Geographic Atrophy Area Using Column-Based Machine Learning Software on Spectral-Domain Optical Coherence Tomography versus Fundus Auto Fluorescence
Source: Bioengineering (Basel). 2024 Aug 19;11(8):849. doi: 10.3390/bioengineering11080849 (PMC11351153; doi:10.3390/bioengineering11080849)
Supplement: Supplementary file 1 [file bioengineering-11-00849-s001.zip › Table S1 OCT_FAF IMAGEJ_FAF REGION FINDER.xlsx]

## Sheet: OR&YAHEL AVG + JAIME
	OCT	FAF
EYE Nu.	OCT GA area	FAF GA area Image J	FAF GA area Region finder
1	0.147438	0.242165	0.249
2	7.62	18.8793	16.794
3	2.414	16.9468	13.592
4	13.232	37.452	37.774
5	9.3252	37.9843	34.166
6	4.1336	14.1352	11.397
7	2.388	13.1505	12.14
8	10.7366	26.1749	16.936
9	10.635	26.9241	21.051
10	11.3532	12.3463	11.723
11	11.5012	12.2186	15.704
12	1.662	4.86673	5.213
13	2.3326	6.08865	6.524
14	1.5392	3.60275	4.212
15	4.057	7.09953	6.534
16	8.7954	22.5121	16.532
17	8.4416	12.7285	11.874
18	2.276	6.6555	5.945
19	0.6364	6.8755	6.191
20	1.9252	8.53438	8.806
21	2.92628	16.6499	14.429
22	3.9064	16.7288	15.877
23	2.434	7.56887	6.886
24	0.1728	2.65473	2.595
25	1.13157	13.1228	11.423
26	0.997686	7.24747	6.952
27	0.567934	5.65799	5.858
28	8.31124	12.5811	11.274
29	4.60992	11.4139	10.716
30	5.54959	14.0373	12.264
31	2.48149	6.14534	5.537
32	3.5354	10.1933	7.794
33	7.6234	16.6203	15.04
34	4.5786	18.804	16.773
35	6.5854	18.6159	16.028
36	0.337037	11.4835	9.556
Mean	4.74723	13.4706	12.01
SD	3.80472	8.63907	7.60158
Min	0.147438	0.242165	0.249
Max	13.232	37.9843	37.774
Median	3.7209	12.4637	11.41
